# Supplementary material for: The N-linked glycosylation modifications in the hepatitis B surface protein impact cellular autophagy, HBV replication, and HBV secretion
Source: PLoS One. 2024 Mar 15;19(3):e0299403. doi: 10.1371/journal.pone.0299403 (PMC10942060; doi:10.1371/journal.pone.0299403)
Supplement: S1 Data — (XLSX) [file pone.0299403.s002.xlsx]

## Sheet: Fig 2
	BECN1			ATG9A			ATG12			ATG16L1			AMPK			mTOR
WT	1	1	1	1	1	1	1	1	1	1	1	1	1	1	1	1	1	1
N309Q	1.45	1.52	1.31	1.91	1.52	1.89	1.51	1.42	1.66	1.52	1.48	1.53	1.53	1.77	1.49	1.1	1.05	1.05
N4-309Q	1.55	1.5	1.31	2.17	2.04	1.87	1.69	2.26	1.95	1.61	1.52	1.54	1.89	2.17	2.18	0.81	0.78	0.75
N112-309Q	1.58	1.29	1.39	1.47	1.67	1.4	1.5	1.8	1.65	1.54	1.63	1.35	1.69	1.65	1.8	0.88	0.82	0.82
N4-112-309Q	1.55	1.25	1.27	1.57	1.39	1.64	1.66	1.6	1.49	1.44	1.4	1.57	1.85	1.5	1.72	1.11	1.11	1.13
pcDNA3.1	0.74	0.77	0.57	0.76	0.76	0.69	0.7	0.65	0.75	1.2	0.94	1.13	0.63	0.59	0.63	1.12	1.17	1.07
Starved cells	1.55	1.91	2.02	3.06	3.52	2.92	1.53	1.53	1.81	1.98	1.82	1.6	3.46	3.31	2.92	0.43	0.47	0.47
Fig 2 data. Relative mRNA levels of autophagic markers in HepG2 cells.
Data are expressed as the relative expression levels of genes involved in LHBs wild-type and mutants.
PS: This file contains the minimal dataset and there is no ethical restrictions or other privacy protections prevent the publication of the data.

## Sheet: Fig 3
	BECN1			ATG9A			ATG12			ATG16L1			AMPK			mTOR
WT	1	1	1	1	1	1	1	1	1	1	1	1	1	1	1	1	1	1
N309Q	1.82	1.71	1.84	1.89	1.69	1.57	1.88	1.75	1.6	1.77	1.57	1.72	1.84	1.77	1.77	0.59	0.8	0.87
N4-309Q	1.81	1.64	2.03	2.39	1.97	1.85	4.87	4.2	3.49	2.35	2.31	2.53	4.61	5.98	4.61	0.83	0.83	0.71
N112-309Q	2.34	2.82	3.61	2.2	1.93	2.61	2.31	1.86	2.27	1.75	2.17	1.76	2.68	3.1	2.09	0.41	0.54	0.78
N4-112-309Q	1.38	1.31	1.41	1.4	1.62	1.34	1.22	1.52	1.4	1.39	1.31	1.36	1.15	1.75	1.66	0.77	0.87	0.74
pcDNA3.1	0.92	1	1.31	1	1.13	1.27	1.13	1.19	1.3	0.78	1.16	0.84	0.93	1.19	1	0.71	0.82	1.09
Starved cells	1.47	1.42	1.46	1.69	1.68	1.64	2.14	2.13	2.39	1.57	1.6	1.72	1.91	2.13	2.21	0.51	0.47	0.62
Fig 3 data. Relative mRNA levels of autophagic markers in Huh-7 cells.
Data are expressed as the relative expression levels of genes involved in LHBs wild-type and mutants.
PS: This file contains the minimal dataset and there is no ethical restrictions or other privacy protections prevent the publication of the data.

## Sheet: Fig 4B
HepG2 cells
	LC3-II
WT	1	1	1
N309Q	1.46	1.78	1.48
N4-309Q	2.11	1.54	1.67
N112-309Q	1.67	1.69	1.52
N4-112-309Q	1.97	2.08	1.87
pcDNA3.1	0.94	0.88	0.95
Starved cells	2.78	3.24	3.04
Fig 4B data. Levels of the corresponding mRNAs were determined by RT-qPCR using specific primers.
Data are expressed as the relative expression levels of genes involved in LHBs wild-type and mutants.
PS: This file contains the minimal dataset and there is no ethical restrictions or other privacy protections prevent the publication of the data.

## Sheet: Fig 4D
Huh-7 cells
	LC3-II
WT	1	1	1
N309Q	1.8	1.87	1.64
N4-309Q	4.16	4.82	4.99
N112-309Q	2.17	2.34	2.45
N4-112-309Q	1.64	1.64	1.57
pcDNA3.1	0.64	0.62	1.25
Starved cells	5.74	5.43	5.45
Fig 4D data. Levels of the corresponding mRNAs were determined by RT-qPCR using specific primers.
Data are expressed as the relative expression levels of genes involved in LHBs wild-type and mutant.
PS: This file contains the minimal dataset and there is no ethical restrictions or other privacy protections prevent the publication of the data.

## Sheet: Fig 5B
	Cells with AVO's
pcDNA3.1	108	69	95	78
WT	54	70	64	47	74
N309Q	31	40	36	28	36	28
N4-309Q	22	21	26	23
N112-309Q	15	18	12	15
N4-112-309Q	38	26	33	38
Starved cells	131	124	112	153	138
Fig 5B data. Quantitation of cells with AVO’s from four to six random image fields.
PS: This file contains the minimal dataset and there is no ethical restrictions or other privacy protections prevent the publication of the data.

## Sheet: Fig 5C
	AO red fluorescence intensity
pcDNA3.1	73.6357	72.4664	71.5269
WT	51.4604	52.7451	52.8822
N309Q	36.6246	36.5258	36.8767
N4-309Q	32.0968	30.7444	30.9111
N112-309Q	23.0839	24.8945	23.3034
N4-112-309Q	37.2574	38.7435	32.6422
Starved cells	94.0368	96.6217	96.6516
Fig 5C data. Quantification of the fluorescence intensity in control and LHBs-transfected Huh-7 cells using the ImageJ software.
PS: This file contains the minimal dataset and there is no ethical restrictions or other privacy protections prevent the publication of the data.

## Sheet: Fig 6A-B
	Intra HBV DNA (copies/ml)						Secreted HBV DNA (copies/ml)
WT	4105430507	4970326082	4791032629			WT	81001694	81001694	83259615
N309Q	6019525671	6064002341	6098218144			N309Q	181000000	197000000	178000000
N4-309Q	3840914773	3884199332	3965346635			N4-309Q	358000000	330000000	398000000
N112-309Q	8855784013	8996322345	8905629864			N112-309Q	42306252	51638273	53077690
N4-112-309Q	3954793471	4362050434	4185327655			N4-112-309Q	176000000	156000000	162000000
pcDNA3.1	2838804245	3069028128	3367506351			pcDNA3.1	26634635	28099442	25280473
Fig 6A and 6B data. (A) Intracellular HBV DNA and (B) HBV progeny DNA from secreted particles were quantified using real-time PCR.
PS: This file contains the minimal dataset and there is no ethical restrictions or other privacy protections prevent the publication of the data.

## Sheet: Fig 6C-D
	HBsAg			HBx
WT	1	1	1	1	1	1
N309Q	1.81	1.73	1.84	1.34257	1.27899	1.32409
N4-309Q	1.46	1.31	1.17	1.09809	1.10573	1.00347
N112-309Q	1.85	2.35	1.91	0.803851	1.05702	0.664343
N4-112-309Q	2.46	2.89	2.53	0.898132	0.879649	0.734584
pcDNA3.1	0.13	0.13	0.14	0.895025	0.744839	0.737135
Fig 6C and 6D data. The relative expression level of (C) HBsAg and (D) HBx using RT-qPCR.
PS: This file contains the minimal dataset and there is no ethical restrictions or other privacy protections prevent the publication of the data.

## Sheet: Fig 7A
	(-) 3-MA			(+) 3-MA
WT	4105430507	4970326082	4791032629	1180640786	1275485594	1172313752
N309Q	6019525671	6064002341	6098218144	2074483634	2429778749	2759247197
N4-309Q	3840914773	3884199332	3965346635	2184228516	2514734283	2584832473
N112-309Q	8855784013	8996322345	8905629864	3381807002	2299779151	3999306048
N4-112-309Q	3954793471	4362050434	4185327655	1956756921	2176734875	2176734875
pcDNA3.1	2838804245	3069028128	3367506351	1039704714	1039704714	1129096103
Fig 7A data. (A) HepG2.2.15 cells were extracted HBV replicative intermediate from core particles and quantified by real-time PCR.
PS: This file contains the minimal dataset and there is no ethical restrictions or other privacy protections prevent the publication of the data.

## Sheet: Fig 7B
	(-) 3-MA			(+) 3-MA
WT	81001694	81001694	83259615	1.85854e+07	1.96005e+07	2.10229e+07
N309Q	181000000	197000000	178000000	3.29993e+07	3.06866e+07	3.21639e+07
N4-309Q	358000000	330000000	398000000	5.11272e+07	5.47537e+07	5.29127e+07
N112-309Q	42306252	51638273	53077690	1.54167e+07	1.66168e+07	1.57859e+07
N4-112-309Q	176000000	156000000	162000000	1.80418e+07	1.96651e+07	1.93689e+07
pcDNA3.1	26634635	28099442	25280473	1.12784e+07	1.14267e+07	9.98561e+06
Fig 7B data. (B) HBV progeny DNA in the supernatant was extracted and quantified by real-time PCR.
PS: This file contains the minimal dataset and there is no ethical restrictions or other privacy protections prevent the publication of the data.

[truncated: 1 more sheets: Fig 8A]
